# Supplementary material for: Stromal fibroblasts induce metastatic tumor cell clusters via epithelial–mesenchymal plasticity
Source: Life Sci Alliance. 2019 Jul 22;2(4):e201900425. doi: 10.26508/lsa.201900425 (PMC6653778; doi:10.26508/lsa.201900425)
Supplement: Supplementary file 28 [file LSA-2019-00425_TableS3.xlsx]

## Sheet: S3
Supplementary Table S3, related to Figure 9. Associations between CEACAM5-positivity in breast cancer tissues and patients' characteristics (n=257)
		Total	Positive expression	Negative expression	P-value Positive vs Negative
		n = 257	n = 29	n = 228
Age at diagnosis (years)
	< 65	195	20	175	0.3616
	68-85	62	9	53
ER/PR status
	Negative	75	11	64	0.2831
	Positive	182	18	164
HER-2 and ER/PR status
	HER-2 (+) and ER/PR(-)	31	7	24	0.0613
	Others	226	22	204
pT factor
	T1	92	9	83	0.6826
	T2-T3	165	20	145
pN factor
	N0	149	20	129	0.2348
	N1-N2	108	9	99
	*P < 0.05 (Fisher's exact test)
