# Supplementary material for: Stromal fibroblasts induce metastatic tumor cell clusters via epithelial–mesenchymal plasticity
Source: Life Sci Alliance. 2019 Jul 22;2(4):e201900425. doi: 10.26508/lsa.201900425 (PMC6653778; doi:10.26508/lsa.201900425)
Supplement: Supplementary file 29 [file LSA-2019-00425_TableS4.xlsx]

## Sheet: S4
Supplementary Table S4, related to Figure 9. Associations between E-cadherin-positivity in breast cancer tissues and patients' characteristics (n=257)
		Total	Positive expression	Negative expression	P-value Positive vs Negative
		n = 257	n = 123	n = 134
Age at diagnosis (years)
	< 65	195	96	99	0.4679
	68-85	62	27	35
ER/PR status
	Negative	75	40	35	0.2746
	Positive	182	83	99
HER-2 and ER/PR status
	HER-2 (+) and ER/PR(-)	31	18	13	0.2535
	Others	226	105	121
pT factor
	T1	92	38	54	0.1206
	T2-T3	165	85	80
pN factor
	N0	149	62	87	0.0228*
	N1-N2	108	61	47
	*P < 0.05 (Fisher's exact test)
