# Supplementary material for: Stromal fibroblasts induce metastatic tumor cell clusters via epithelial–mesenchymal plasticity
Source: Life Sci Alliance. 2019 Jul 22;2(4):e201900425. doi: 10.26508/lsa.201900425 (PMC6653778; doi:10.26508/lsa.201900425)
Supplement: Supplementary file 30 [file LSA-2019-00425_TableS5.xlsx]

## Sheet: S5
Supplementary Table S5, related to Figure 9. Associations between ZEB1-positivity in breast cancer tissues and patients' characteristics (n=257)
		Total	Positive expression	Negative expression	P-value Positive vs Negative
		n = 257	n = 131	n = 126
Age at diagnosis (years)
	< 65	195	98	97	0.7708
	68-85	62	33	29
ER/PR status
	Negative	75	45	30	0.0746
	Positive	182	86	96
HER-2 and ER/PR status
	HER-2 (+) and ER/PR(-)	31	21	10	0.0557
	Others	226	110	116
pT factor
	T1	92	47	45	> 0.9999
	T2-T3	165	84	81
pN factor
	N0	149	74	75	0.7047
	N1-N2	108	57	51
	*P < 0.05 (Fisher's exact test)
